# Supplementary material for: Sterically Induced Enhancement in the Electrochemical Stability of Salen-Type Cathode Materials
Source: Polymers (Basel). 2025 Jan 13;17(2):178. doi: 10.3390/polym17020178 (PMC11769176; doi:10.3390/polym17020178)
Supplement: Supplementary file 1 [file polymers-17-00178-s001.zip]

Archive with 1 entries (1 files):
- polymers-3318355-supplementary.pdf
